# Supplementary material for: It Is What It Isn’t: Introducing a Constraint-Based Approach to Structure Learning
Source: Entropy (Basel). 2026 May 7;28(5):534. doi: 10.3390/e28050534 (PMC13206405; doi:10.3390/e28050534)
Supplement: Supplementary file 1 [file entropy-28-00534-s001.zip]

Archive with 15 entries (14 files):
- animations/
- animations/long-term_DBM6.gif
- animations/trejactory_DBM3_span100.gif
- animations/long-term_DBM3.gif
- animations/.DS_Store
- __MACOSX/animations/._.DS_Store
- animations/trejactory_DBM6_span100.gif
- animations/trejactory_DBM6_span400.gif
- animations/trejactory_DBM3_span400.gif
- animations/lambda_DBM3.gif
- animations/lambda_DBM6.gif
- animations/sigma_DBM3.gif
- animations/trejactory_DBM3_span25.gif
- animations/trejactory_DBM6_span25.gif
- animations/sigma_DBM6.gif
